# Supplementary material for: A comparison of surgical outcomes between pre-and full-term patients with exotropia
Source: PLoS One. 2018 Dec 7;13(12):e0208848. doi: 10.1371/journal.pone.0208848 (PMC6286133; doi:10.1371/journal.pone.0208848)
Supplement: S1 File — (XLSX) [file pone.0208848.s001.xlsx]

## Sheet: Sheet1
Surgery Age	Sex	GA	Weight	Pre vs Full	Develop delay	Op name	FF preferencetype	Distance	Near	Vertical	LI	Constancy	Torsion	OCCL Tx	PreD W4D	PreN W4D	Prestereo	POD#1	1wk	1mon	3mon	6mon	1yr	2yr	3yr	final	FU mon	PostD W4D	PostN W4D	Post Stereo	CR
99.5333	2	29	1.49	1	1	1	0	30	35	0	1	1	0	0	1	0	1	-4	-3	-4		4	4	2		2	24	1	1	2	-6.25
78.1667	1	30	2.38	1	1	3	0	20	14	0	0	1		1	1	1	2	-8	1.5		9		12	15		15	22				1
110.067	1	32	1.6	1	1	1	0	27.5	30	0	0	2	0	0	1	1	2	0	-2		0		0	0		0	25	0	0	1	1.6875
45.3	1	32	3.2	1	1	1	0	25	30	1		1		0					-12	0	0		0				12	0	0		0.6875
45.4333	1	32	2.78	1	1	1	0	30	30	0	0	1	0	0	0	0	2	-12	-17.5	0		0	0	2		2	19				0.25
60.5	1	32	1.7	1	1	1	0	35	40	1	0	2	0	1	0	0	2	-20	-8		2		7			7	12	1	0	2	-0.8125
113.433	1	32	1.18	1	1	3	1	20	20	0	0	2	1	1	0	0	1	-8	-4		4		0		10	10	32	0	0	1	0.75
62.9667	2	33	1.5	1	1	1	0	30	32.5	0	1	1	0	0	0	1	1	-17.5	-20	-12	-12	-12	-8	-5	0	0	33	1	0	1	0.375
80.6333	1	34	2.4	1	1	3	1	20	20	0	1	2	0	0	1	0	1	-10	-8	0			2	9	12	15	55	0	0	1	-0.0625
25.6333	2	34	2.1	1	1	1	0	25	30	0		2		1				-10	-10	0	0		0	2	20	25	53	0	0	1	-1.375
25.6333	2	34	1.5	1	1	1	0	35	40	0		1		1				-15	-15	0	0		0	0	0	0	46	1	1	2	-1.6875
139.567	1	34	2.27	1	1	3	1	25	30	0	0	1		1	1	1	1	-6	-8	4			8	12	15	15	37	1	0	1	-5.4375
50.2	1	34	2.4	1	1	1	0	35	45	0	0	2	0	1	1	0	2	-9	6		20		25	25	20	20	32			1	0.5625
75.9333	2	35	2.6	1	1	1	0	27.5	40	0	1	1		0	0	0	1	-7	-3		0	0	4	8	10	12	58	0	0	1	-1.5625
38.9667	2	35	2.8	1	1	1	0	45	42.5	0	1	1		1				-7	-2	0			0	0		15	62	1	0	2	-0.0625
69.0333	2	35	1.69	1	1	1	0	30	30	0	0	1		1	0	0	1	-8	-2	6	8		15	18	19	22.5	69	0	0	1	0.3125
78.4667	2	35	2.7	1	1	1	0	35	42.5	0	1	1	0	0	0	0	1	-15	-12	0			-2	0		0	25	0	0	2	0
77.8	1	35	2.36	1	1	1	0	30	35	0	0	1	0	0	0	0	1	0	4		10		15	22.5	25	25	42	1	0	1	-0.125
73.4333	1	35	2.2	1	1	3	1	27.5	12	0	1	1	0	1	1	0	2	-4	-5		0	0	3	2		2	25	1	1	2	-2.375
70.9333	2	35	2.3	1	1	3	0	25	30	0	1	1		1	1	1	1	0	0				6	15	20	15	39	1	1	1	0.75
79.6667	1	35	1.9	1	1	3	0	20	20	1	0	1		0	1	0	2	0	0				0			0	12	1	0	1	-0.4375
113.933	1	35	2.85	1	1	1	0	40	37.5	1	0	2	0	0	1	1	2	-8	0		6		9	8	10	10	34	1	0	2	0.4375
62.4	2	35.5	2.29	1	1	1	0	35	35	0	1	1	0	1	0	0	2	-12	0		7		12	14	20	20	35.2	1	0	1	0.1875
41.0333	1	36	2.75	1	1	1	1	30	30	1	0	1		1					4		15		16	12	10	27.5	59	0	0	1	0.25
72.2333	1	36	2.6	1	1	3	1	20	20	0	0	1	0	0	1	1	2	-6	-4		0		4	12	13	15	48	1	1	2	0.25
45.6	2	36	2.5	1	1	1	0	30	35	0	1	1		0			1	-8	0		0		0	4	9	9	54	0	0	1	0.125
108.1	1	36	2.5	1	1	1	0	30	35	1	1	1	0	0	0	0	1	-6	-8	-4	-6	-10	-12	-8	-5	2	68	0	1	1	-1.625
65.5333	2	36	2.4	1	1	1	1	35	40	1	1	1	0	0	1	0	1	-15	-6			-9	-4			-6	17	1	0	1	1.1875
85.2	2	36	2.79	1	1	1	1	27.5	25	0	0	1		0	1	1	1	-6	-4	3		6	12	15	20	17.5	50	0	1	1	-0.125
75.2333	2	36	2.59	1	1	1	1	27.5	25	0	0	1	0	0	1	0	1	-6	0		4		15	14	12	12	55	0	0	1	2.25
40.3	1	36	2.8	1	1	1	0	25	25	1	0	2	0	0			2	-12	-8	4		8	9	7	15	15	55	1	0	1	-0.1875
60.0333	2	36	1.76	1	1	1	0	30	40	0	0	1	0	0				-6	0	6		10	15	20	25	22.5	38	1	0	1	0.5625
36.0333	2	36	2.7	1	1	1	0	50	50	0	0	2	0	0				-6	0		0		2	4	6	15	54	0	0	1	0.5
59.2333	2	36	2.8	1	1	1	0	27.5	30	0	0	2		0	1	0	1	-20	-8	4		12	13	15	15	15	46.2667				0.8125
104.633	2	36	2.84	1	1	3	1	20	25	0	0	2	0	0	0	0	1	-3	0		10		14	20	22.5	22.5	36	0	0	1	0.0625
43	2	36	3	1	1	1	0	35	35	0	0	1	0	0				-22.5	-12	0		6	12	20	20	20	37	0	0	1	-0.8125
121.633	1	36	2.52	1	1	3	0	20	20	0	0	1	0	0	1	0	1	-8	0			2	6	8		8	24	0	0	1	-2.0625
26.4667	1	36	2.7	1	1	1	0	30	35	0	0	2	0	0				-15	0			14	20	22.5	25	25	31				1.3775
57.7	2	36	3.78	1	1	1	0	50	42.5	0	0	1	1	0	1	1	1		-15	0	-10	-6	-2	0		0	26	0	0	2	0.3125
67.9333	2	36	2.78	1	1	1	1	32.5	30	0	0	1		0	1	0	1	-10	-4		0	0	0		4	4	34	0	0	1	0.25
67.9333	2	36	2.8	1	1	1	0	30	30	0	0	1		0	0	1	1	-6	0		8	9	13	17.5	25	25	34	0	0	1	0.5625
83.1667	2	36	3.25	1	1	1	0	30	32.5	0	0	1		0	0	0	1	-10	0		6		4		8	8	31				5.625
76.9333	1	36	3	1	1	1	0	22.5	20	0	0	1	1	0	0	0	1	-8	-3		4		14	15		15	25				-2.5
50.3667	1	37	3.4	2	1	3	1	25	27.5	0	1	2		0	1	1	2	-6	2		6		7	4	6	2	59	0	0	1	0
102.5	2	37	3.75	2	1	1	0	30	30	1	0	2	1	0	1	0	1	0	0			4	8	10	15	15	38	1	0	1	0
111.333	1	37	3.85	2	1	3	1	25	25	1	0	1	1	0	1	0	1	-6	-3		11		15	20	22.5	25	64	1	0	2	0.3125
112.467	2	37	2.64	2	1	1	1	30	35	0	0	2	0	0	1	0	1	-14	0		4		15	14	14.5	15	46	1	1	2	-0.6875
84.4667	1	37	2.88	2	1	1	1	35	40	1	1	1	0	0	0	1	2	-6	0		3		6	20	25	22.5	36	1	0	1	0.25
62.3	1	37	3.5	2	1	1	1	45	50	1	0	1	0	0	1	1	2	-4	0		0		0	0		0	24	0	0	2	-1.6875
38.3667	1	37	3	2	1	1	0	37.5	30	0	0	1		0					-6	6			10	9	18	18	38	0	1	2	0.25
83.0333	1	37	2.79	2	1	3	1	25	25	0	0	2		1	1	0	2	0	-8	0		0	0	0	0	0	36	0	0	1	-1.625
83.8667	2	37	2.46	2	1	1	0	30	30	1	0	1	1	0				-10	-4		3		10	12	10	10	42	1	1	2	0.8125
118.567	2	37	3.4	2	1	1	0	30	35	0	0	1	0	0	1	0	2		-15	0		0	0	4		4	25	1	0	1	0
40.8	2	37	3.12	2	1	1	0	30	30	1	0	2	0	0				-3	6			12	20	20	27.5	32.5	40	0	0	2	0.375
73.5333	1	37	2.48	2	1	1	0	30	35	0	0	1	0	0	0	0	1	-12	-14	0	0		0			0	16	0	0	1	1.5
59.0667	1	37	2.3	2	1	1	0	30	30	0	0	2		1	1	0		-13.5	-10	0	0	0	0	0	4	4	35.4333	1	0	1	0.1875
65.9	2	37	3.2	2	1	3	1	18	25	0	0	1	0	1	0	0	2	-6	-4		0		0	3	6	6	36				0.9375
55.4	1	37	2.38	2	1	1	0	35	30	0	0	2	0	1	1	1	1	-6	0		6		14	15	17.5	17.5	42	1	0	2	-0.5
77.7333	1	37	3.4	2	1	1	1	25	25	1	0	1	0	0	1	0	1	-8	0		8		20	16	17.5	17.5	32	0	0	1	0.0625
61.6	1	37	2.6	2	2	1	0	30	25	1		2		0				-6	-4	0		0	9	13.5	15	15	31				-2.1875
79.6	2	37	2.6	2	1	1	1	32.5	35	0	1	2		0	1	0	2	-10	5	7			17.5		20	20	31	1	0	1	0.375
75.8	2	37	2.5	2	1	1	0	27.5	30	0	0	1		0	0	0	1	-14	-4			6		10	20	20	39				-0.5
55.4333	2	37	2.4	2	1	1	1	25	27.5	0	0	1	0	1			2	-10	-8	0			20	20	20	20	30				0.875
97.0333	2	37	2.8	2	1	3	1	20	25	0	0	1	0	0	0	0	2	-4	0		8		12	12		15	29				1.8125
103.033	1	37	2.9	2	1	1	0	25	25	0	0	1	0	0	0	0	1	-10	0				16	15	13.5	13.5	37	0	0	1	0.25
103.033	1	37	2.9	2	1	1	0	27.5	27.5	1	0	1	0	0	0	0	2	-9	0			14	14	15	8	8	37	0	0	1	0.125
109.467	2	37	2.81	2	1	3	1	18	14	0		1		1	0	0	2	-8	-2			0	0			0	19	1	1	2	2
58.8667	1	37	2.86	2	1	3	1	18	19	0	0	1	1	0	0	0	2	-10	-7	0			0	2		2	26	0	0	2	2.125
69.0667	2	37	1.65	2	1	1	1	30	35	0	0	1	0	0	1	0	2	-15	8		22.5	20	25	22.5		22.5	30	1	0	2	1.125
58.4333	1	37	3.1	2	1	1	0	35	35	0	0	2	1	1	1	1	2		0		15		20		25	25	31	1	1	2	0.3125
82.3	1	37	3.26	2	1	1	0	30	37.5	0	0	1	0	1	1	0	1	-18	-10	9		18	20	27.5		27.5	27	1	1	1	-1.75
71.5667	1	37	3.4	2	1	1	1	25	25	0	0	1	0	0	1	0	2	-12	-8	0			0	12		12	25	0	0	1	-0.375
88	2	37	3.2	2	1	1	0	30	30	1	0	1	1	1	1	0	1	-12	0		0		1			1	15	0	0	1	0.125
37.2	2	37	2.8	2	1	1	0	30	30	0		2	0	1				-12	0	0		4	6			6	20	1	0		-0.125
55.1	2	37	2.6	2	1	1	0	40	40	0	1	1	0	1				-17.5	-15	2		-4	-8	-6		-6	21				0.375
37.3333	2	37.4	2.4	2	1	1	0	35	35	0	0	1	0	0				-17.5	-6	0		0	0	4	15	15	36			2	-0.25
81.5	2	37.5	2.8	2	1	1	0	37.5	45	0	1	2	0	0	1	1	2	-25	-12	-10	-10	-12	-45	-60		-60	19				1.25
87.0333	1	37.5	3.55	2	1	1	1	30	27.5	1	1	2	1	1	1	0	2	-8	-4	8			16			15	22	1	0	1	0.4375
75.4	2	37.6	2.5	2	1	3	0	20	20	0	1	1	1	1	1	0	1	-12	0			4	12		14	12	45	1	1	1	0.875
142.233	1	38	2.9	2	1	1	0	32.5	25	0	0	2	1	0	0	0	2	-4	8		6		15			15	12	1	0	2	-0.125
173	1	38	3	2	1	1	1	30	37.5	1	0	2		0	1	1	2	0	0			0	2			2	33	0		1	-3.625
129.867	1	38	3.47	2	1	3	0	18	25	0	0	1	0	0	0	0	2	-10	0			4	5	6		6	23	1	0	1	-4.625
27.6667	1	38	3.28	2	1	1	0	50	45	0	0	2		1				-10	0		0		8	15	20	25	42	0	0	1	-3.3125
40.3667	2	38	3.08	2	1	3	1	25	30	0		2	0	1			2	-4	0	4		8	15	20		20	36	0	0	1	-0.0625
48.9	1	38	3.12	2	1	1	1	25	25	0	1	1	0	0	0	0	1		0	0			4	10	12	12	38	0	0	1	-0.5
72.8333	1	38	3.75	2	1	1	0	50	50	1	1	1	0	1	1	0	2	-12	-4	-8	-3		-3	0		0	22	1	0	2	0.75
55.0667	1	38	2.7	2	1	3	1	22.5	16	0	0	1	0	1	1	1		0	0		0		6	17.5	17.5	15	55	0	0	1	1
113.167	1	38	3.7	2	1	3	0	22.5	25	0	1	1	0	0	1	0	1	0	4				12	20		20	25	1	0	1	0
40.3667	1	38	2.75	2	1	1	1	40	45	0		1	1	1			1		0		0	-20	0	0	0	0	57	0	1	1	1.625
72.8	1	38	3.2	2	1	1	0	22.5	22.5	1	0	1	0	1	1	0	1	-4	0		6		8	10	12	12	53	0	0	2	0
69.0667	2	38	3.25	2	1	1	0	32.5	30	1	1	1	0	0	1	0	2	-15	-6		0	4	0	4	20	12	58	1	0	1	0.8125
28.1333	2	38	3.78	2	1	1	0	40	45			1		0				-8	0	12			16	15	17.5	17.5	50			1	-0.9375
61.9333	2	38	2.86	2	1	1	0	35	40	0	1	1	0	0	1	1	2	-10	-4	0		0	0	6	12	15	53	0	0	1	-0.75
78.8333	2	38	3.04	2	1	1	0	30	32.5	1	1	1	1	1	0	0	1	6		4		20	25	25		30	49	0	0	1	1
113.567	2	38	4	2	1	3	0	22.5	25	0	1	1	0	0	0	0	1	-2	0			8	16		16	16	31	0	0	1	0.625
74.9	2	38	2.9	2	1	1	0	30	30	0	0	1	0	0	0	0	1	-10	-4	4			10	10		10	27				1.75
115.4	2	38	3.34	2	1	1	0	32.5	35	0	0	1		0	0	0	2	-4	-2		0	-3	-4		0	0	42	1	1	2	-0.4375
53.4333	1	38	3.1	2	1	1	0	30	37.5	0	0	2	0	0			2	-8	-4		0		0	5	12	20	58	0	0	2	-0.375
49.8	2	38	2.42	2	1	1	0	30	30	0	1	1	0	0	1	1	2	-16	0			0	0		0	0	33	0	0	1	0.625
56.6	1	38	3.2	2	1	3	0	25	27.5	0	1	1		0	1	0	2	-8	-4	0			4			4	12	1	0	1	1
42.7667	1	38	3.2	2	1	1	0	35	35	1	0	1		0				-12	-4	-3		0	0	0	0	6	55	1	0	2	0.3125
24.7667	2	38	3	2	1	1	0	35	32.5	0		1						-20	-18	2	0	-3	-8	-7	-3	0	50	0	1	2	-0.125
71.7333	1	38	2.92	2	1	1	0	30	35	1	0	1	0	0	1	0	2	-10	-8	0		0	0	3	8	12	49	1	0	1	-0.75
82.8	1	38	3.4	2	1	1	1	25	27.5	0	0	1	0	0	1	0	1	-10	-15	2		3	4	6	4	4	37	0	0	1	0.5625
56.8	1	38	2.1	2	1	1	1	35	40	1	0	1	0	0	1	1	1	-15	0		0		0	1	2	2	36	0	0	1	-0.125
85.9	1	38	2.9	2	1	3	1	20	25	0	1	1	0	0	1	0	1	-4	0		8		8	10	12	15	49	0	0	2	0.1875
105.533	1	38	2.8	2	1	1	0	25	35	0	0	1	0	0	1	1	1	-10	-17.5	-10	-8	-6	-7	-3	0	6	47	1	0	1	-2.5625
66.4667	1	38	3.4	2	1	1	1	30	30	0	0	1	0	0	1	1	2	-7	0		8		12			12	13	1	0	1	-0.375
44.3667	2	38	2.75	2	1	1	0	30	30	1	0	1	0	1	1	0	1	-12	0	4		6	4	6	12	12	44	0	0	2	0.9375
44.7333	2	38	2.5	2	1	1	1	25	30	1	0	1	0	1	1	1	2	-15	-10	4	4		20	15	18	20	43	1	1	1	-0.5
97.8333	2	38	3.2	2	1	1	1	40	40	0	0	2		0	0	0	2	-7	0	0		0	17.5	11.5		22.5	44	1	0	2	0.6875
74.4333	2	38	3.4	2	1	1	1	25	25	0	1	1		0	1	0	1	-6	0		4		8	12		10	29	1	0	1	-1.1875
71.6	1	38	3	2	1	1	0	27.5	30	1	1	1		0	0	0	2	-7	0		10		15	18	20	20	37.4	1	0	1	1
66.9333	2	38	3	2	1	1	1	30	20	1	0	1		0	0	0	2		0		10		25	22.5	22.5	22.5	32	1	1	1	-0.25
76.1	2	38	2.85	2	1	1	1	25	25	0	0	2	1	0	1	1	2	-15	-15	2	6	4	10	15	20	20	36	0	0	2	2.0625
71.9333	2	38	3.3	2	1	1	1	25	30	0	0	1	0	0	0	0	1	-15	-4	2			4	4		4	22				1.3125
39.9333	2	38	3.25	2	1	1	0	35	40	0	0	1	0	0					-6	4		3	8	10	6	6	32	0	0	2	0.625
81.7333	2	38	3.34	2	1	1	1	27.5	25	1	0	1		1		0	2	-15	-17.5	2			6		20	20	38	1	1	1	0.375
49.7333	1	38	3.2	2	1	1	1	27.5	32.5	0	0	2		1	1	0	2	-12	0		8		9			17.5	31	1	0	1	-1.125
80	2	38	3.16	2	1	1	1	40	45	0	0	2	0	1	0	0	1	0	0			12	12	15	20	20	31				0.25
82.1	1	38	3.3	2	1	1	0	27.5	30	0	0	1		1	1	1	1	-12	-3		10	16	18	20		20	20	0	0	1	1.3125
77.8333	1	38	4.2	2	1	3	1	20	22.5	0	0	1		0	1	0	2	0	4		11		16	14	15	15	34			2	1.5625
77.5333	1	38	3.06	2	1	3	0	25	25	1	0	1	1	0	1	0	2		-4		0		0	0		0	22				0.5
96.1333	2	38	2.7	2	1	1	1	27.5	30	1	0	1		1				-10	-4		10		12	0	0	0	36	0	0	1	0
106	1	38	2.74	2	1	1	1	25	22.5	0	0	1	0	0				-6	0		10		14	15		15	25				1.25
91.1667	2	38	2.93	2	1	1	0	22.5	13.5	0	0	1	0	0	0	0	1	-13.5	-4	0			6	6		6	25			1	1.125
71.7	1	38	2.7	2	1	1	0	27.5	27.5	0	0	2	0	0	1	1	1	-12	-2	0		2	4	8	15	8	33	1	0	1	-1.125
49.3	1	38	2.94	2	1	1	1	37.5	40	0	1	2		0				-18	-4		1		4	4		4	25				-2.5
77.4333	2	38	2.9	2	1	1	1	30	30	0	0	1	0	1	0	1	1	-10	0		0		0			0	16	0	0	1	2.1875
56.3	1	38	3	2	1	1	1	37.5	30	0	1	1		1	0	0	1	-10	0	15		18	20			20	14				1
51.6667	2	38	3.75	2	1	1	1	50	35	0	0	2	1	1				-15	0		0		0	8		8	24				-5.6875
54.4	1	38	2.8	2	1	1	0	40	37.5	0	1	1		1				-16	0	15		14	20	20		20	21				-1.25
63.9667	1	38	3.5	2	1	1	1	32.5	30	0	0	1	0	1	0	0	1	-10	0		10		14	22.5		22.5	25	0	0	1	-0.125
81.1667	1	38	3.2	2	1	1	1	25	27.5	1	0	1	0	1	1	0	1	-8	0		12		15	15		15	22			2	0.5
55.3333	1	38	2.8	2	1	1	0	40	37.5	1	1	1	1	1				-16	0	15		14	20	20		20	20				-1.25
52.1	1	38	3.21	2	1	1	1	30	27.5	0	0	1	1	1				-12	-10	4		6	12	17.5		17.5	19	0	0	1	-0.1875
105	2	39	3.16	2	1	3	0	20	25	0	0	1	0	0	0	0	1	0	0		6		8		17.5	17.5	39	0	0	1	-0.1875
78	2	39	2.88	2	1	3	0	25	25	1	1	1	0	0	0	0	1	-3	0		8		11	16	17.5	17.5	36	1	0	2	0.625
92.3667	2	39	3.4	2	1	1	0	37.5	37.5	0	1	2	0	0	1	0	1	-8	-6	0		0	3	2	2	2	31	0	0	1	-1.5
56.2667	1	39	3.43	2	1	1	0	37.5	37.5	0	0	1	0	0	0	0	2	-4	4		0		0			0	16	1	0	2	1
69.2	1	39	3.2	2	1	1	0	35	37.5	0	0	1	0	0	1	0	1	-4	4		12		16	20	20	20	73.2	0	0	1	-0.75
82.9333	2	39	3.24	2	1	1	0	45	45	1	1	1	0	0	0	0	2	-20	-15	-8	-10	-8	-8	-6		-6	22	1	0	2	-5.75
44.6667	1	39	3.1	2	1	1	0	32.5	40	0	0	1	0	0			2	-15	-2		8		6	15	20	22.5	52.5	0	0	2	-1.125
49.6667	2	39	3.16	2	1	1	0	30	30	0	0	1		0	0	0		-12	-6	0			0	0		0	24	0	0	1	-0.75
16.9333	2	39	3.1	2	1	1	0	27.5	30	0		2		1				-12	0		-18	-8	-8	-8	-9	-4	60	1	1	1	-2.8125
169	1	39	3.75	2	1	3	0	20	25	0	1	2	1	0	1	0	1	-8	-4	2			6	4		8	54	1	0	1	-4.1875
76.2	1	39	2.7	2	1	3	1	25	25	0	1	1	0	0	1	1	1	-6	-3		0	0	0	3	12	15	55	0	1	1	-0.4375
148.767	1	39	2.9	2	1	1	1	30	40	0	1	1		0	1	0	2	-20	-12	-6	-6		-4			-4	13	1	1	2	-7.125
65.9333	1	39	3.56	2	1	1	1	32.5	35	1	1	2	0	0	1	0	1		-8	4		4	6	6	10	12	44	1	0	1	-0.1875
55.1	1	39	3.8	2	1	1	0	25	30	0	0	1		0	1	1	2	-10	-12	6	2		10	16	20	20	55				0.25
28.1333	1	39	3.2	2	1	1	0	40	40	1	1	2	0	1				-15	-12	0		0	0	0		0	30	0	0	1	0.5625
70.2	2	39	3.67	2	1	1	0	25	27.5	1	1	1	0	1	1	1	1	-15	-12	0			0	0			19				-0.125
40.6667	2	39	2.8	2	1	1	1	35	37.5	0	0	2		1				-8	-6	0	0		0	0		0	28	0	0	1	-1.125
109.7	1	39	2.3	2	1	3	0	25	20	0	0	1	0	0	0	0	1	0	0		6		0	2	6	6	33				0.4375
41.7667	2	39	3.72	2	1	1	1	30	30	1	0	1	1	1	1	1	1	-11	-8	0			0	2	4	6	46	0	0	1	0.75
39.3	2	39	3	2	1	1	0	35	45	0	0	1	0	0				-12	4		0	0	0	4	4	4	35	1	0	2	1.125
58.5333	1	39	4	2	1	1	1	27.5	27.5	1	1	2	0	1	1	0	1	-6	0		2		2	4		4	25				1.125
56.3667	2	39	3.56	2	1	1	1	27.5	25	0	0	1	0	0	1	0	2	-20	-10	0	0		8	12	15	20	48	0	0	1	0.75
105.6	2	39	2.3	2	1	1	1	32.5	37.5	0	0	2		1	1	1	1	-8	-4	2		6	7	8	10	10	40				-0.6875
109.467	1	39	3.4	2	1	3	0	20	25	0	0	2	0	0	0	0	1	0			6		6	6	5	4	47	0	0	1	-0.875
119.1	2	39	3.5	2	1	1	0	27.5	35	1	0	1	0	0	1	0	1	-12	-10	4		0	0			0	12				-1.75
45.2667	2	39	2.4	2	1	3	1	25	27.5	0	0	2	0	1				-15	-7	0		0	0	0	0	0	36	0	0	2	0.375
105	2	39	3.2	2	1	3	0	20	20	0	0	1	0	1	0	0	1	0	4	8			10	0		0	24			1	0.0625
65.5667	1	39	3.38	2	1	1	0	25	32.5	0	0	1	0	0	1	0	1	-20	-14	3			0	0	4	4	45.4667	0	0	1	2.125
79.3	2	39	2.85	2	1	1	1	25	27.5	0	0	1	0	0	1	0	1	-12	-2		4	6	10	7	10	10	38	0	0	1	2.1875
55.1333	2	39	2.9	2	1	1	0	40	37.5	1	0	2		0	1	0	1	-20	-16	3	0		0	2		2	28	1	0	1	0.375
40.7	2	39	3.8	2	1	1	0	40	40	0	0	2		0	1	0		-15	0		4		0			0	16				0.25
66.2667	2	39	2.89	2	1	1		32.5	35	1	0	1	1	0	0	0	2	-10	-5	6			3	15	12	12	31	1	1	1	-0.625
64.9667	1	39	3.2	2	1	1	1	27.5	35	1	0	1	0	0	1	1	1	-17.5	0		12	12		17.5	22.5	22.5	39	1	0	1	0.5
94.8	2	39	3.21	2	1	1	1	50	37.5	0	1	2	0	0	1	0	1	-17.5	-4				4	2	4	4	37	1	0	1	0.25
73.9667	2	39	3	2	1	1	0	40	45	1	0	1	1	0	0	0	1	-17.5	-12	0		0	0			0	17			1	1
120.6	1	39	2.8	2	1	1	1	35	32.5	0	0	1		0	1	0	1	-12	-6		3		8	12		12	24				-2.25
62.6333	2	39	2.96	2	1	1	0	35	35	0	0	1	0	1				-17.5	0	4			15	20	25	25	37	0	0	1	1.375
51.3	2	39	2.95	2	1	1	0	30	30	0	0	1		0				-8	-4		16		18		20	22.5	33	0	0	2	-0.5
148.4	2	39	2.84	2	1	1	0	27.5	30	0	0	1		0	0	0	1	-10	0		14		4			12	24				-5.125
56.5	1	39	2.9	2	2	1	1	25	25	0	0	1	0	1	1	1		-12	-20	-4	-4		-4	-1		-1	22	0	0	1	-0.375
42.6667	2	39	2.8	2	1	1	0	42.5	45	1	0	2	1	0				-15	-16	2		-25	-15	-12	-13	-13	33				1.4375
118.167	2	39	3.03	2	1	1	1	42.5	52.5	0	0	2	1	0	1	1	2	-20	-2	4			1	2		2	24	1	0	2	-2.4375
63.2667	2	39	2.9	2	1	1	1	30	30	0	0	1	1	0	0	1	2	-15	-16	2	0	0	0			0	12	1	0	2	-0.5
79.6	1	39	3.9	2	1	1	0	30	32.5	0	0	1		0	1	0	1	-17.5	-2		12		20			20	18			1	-0.25
53.1333	2	39	2.9	2	1	1	0	30	30	0	0	1	0	1	1	0	1		-15	0		0	0	0		0	19				0.875
71.2333	1	39	2.56	2	1	1	1	27.5	32.5	0	0	2		1	1	0	1	-17.5	-10	4		5	5.5	6		6	19				1.5
71.2333	1	39	2.25	2	1	1	0	25	35	0	0	1		1	1	0	1	-17.5	-10	2		4	0	0		0	19				0.75
57.8667	1	39	3.6	2	1	1	0	37.5	40	0	1	1	0	0	0	0	1		0		0		-6	-2		-2	23	0	0	1	1.5
64.8333	2	39.2	3.68	2	1	1	0	30	30	0	1	1	0	1	0	0	1	-12	-15	1	0		0	8	0	0	36	0	0	1	-0.125
118.267	2	39.2	2.8	2	1	1	0	32.5	30	0	0	1	0	0	1	1	1	-15	-6	0	0		2		4	4	32	0	0	1	0
75.7667	1	39.5	3.39	2	1	1	0	27.5	30	1	0	1	0	0	0	0	1	-13.5	-12	0			0	0		0	23			1	-0.125
117.7	1	40	3.3	2	1	1	1	35	30	1	0	1	0	0	0	0	1	0	4		4		15		14	15	37	0	0	1	-2.5
119.633	2	40	3.4	2	1	1	1	22.5	30	0	0	1	0	0	0	0	1	-12	0		0		0			0	15	1	0	2	-4.875
106.9	1	40	3.2	2	1	3	1	18	18	0	0	2	0	0	1	0	1	0	2		3		6	6	8	10	61	1	0	1	-1.6875
104.333	1	40	3.3	2	1	1	0	45	50	0	1	2	1	0	1	1	1	-4	0		0		2	4		4	24	0	0	1	0
51.9667	2	40	2.3	2	1	1	0	30	35	1	0	1	0	0	0	0	2	-10	-1		0		8	17.5	22.5	22.5	42	0	0	1	-0.875
120.633	1	40	3.4	2	1	1	0	32.5	35	0	1	2	0	0	1	1	1	0	6		10		12			12	12	0	0	1	0.125
121.467	1	40	2.64	2	1	1	1	25	25	0	0	2	0	0	1	1	2	-3	-2		0		1	2		2	26			2	-1.75
96.0333	1	40	3.7	2	1	1	1	35	30	1	1	1		1	1	0	2	-6	2		6		16	20		20	19	0	0	1	-0.125
69.8	2	40	2.8	2	1	1	0	40	40	0	1	2	0	0	1	0	2	-4	0		9		12	17.5	18	15	71	1	0	2	0.25
74.8667	2	40	3.71	2	1	1	0	30	30	1	1	1	0	0	1	0	1	-15	-4		-6	-9	-8	-6	0	0	36	1	0	2	-1.375
106.767	2	40	3.5	2	1	1	0	25	35	1	0	1	0	0	1	0	1	0	-2		0		3	0		0	24	0	0	1	-1
47.9667	2	40	3.1	2	1	1	1	35	35	0	1	1	0	0	1	1	2	-4	-2		8		14	20	20	18	45	1	1	1	0.1875
53.4	1	40	2.9	2	1	1	0	27.5	32.5	0	1	1	0	1	0	1		-10	-7	4		0	0	0		0	24	0	0	1	1.25
56.9	2	40	2.83	2	1	1	1	35	35	0	0	2		0	1	1	1	-20	-10	0	0	0	0	0		0	25	0	0	1	0.25
42.3	2	40	3.82	2	1	1	0	30	30	0	0	2	0	0	1	1	2	-14	-12	0		-4	-2	0	0	0	36	0	0	1	0.5
52.6333	2	40	2.36	2	1	1	0	30	35	0	1	1		1	0	0	1	-6	-4	6		15	4	12	15	30	65.4	0	0	1	0
49.6	1	40	3.25	2	1	1	1	30	35	1	1	1	1	1	1	1	2	-4	0		6		15	12	16	22.5	68	0	0	1	-1.8125
54.8667	1	40	3.2	2	1	1	0	27.5	30	0	1	1	0	0	1	1	2	-12	0	0	0		12	20	20	20	51	1	0	1	-1.375
75.0333	1	40	3.2	2	1	1	0	30	27.5	1	0	1	0	0	0	0	1	0	0		8		14	18	18	18	45	0	0	1	-2.75
61.4667	2	40	3.4	2	1	1	1	27.5	27.5	0	0	1		0	0	0		-4	0	10			15	16	18	20	53	1	1	1	-0.8125
44.7	1	40	3.66	2	1	3	0	25	20	0	0	1		0			2		0		8		16	15	15	18	59	0	1	1	0
102.867	2	40	3.02	2	1	3	1	22.5	20	0	0	1		0	0	0	1	-8	0		0		4	4		4	19	1	0	1	0.625
43	2	40	3.1	2	1	1	1	35	37.5	0		1		1				-10	-10	0	-6		-5			-4	16	1	0	2	-1
46.9	1	40	3.48	2	1	1	0	37.5	35	1	1	1	1	0	0	0	2	0	0		10		16	20	25	25	67	0	1	1	0.4375
75.4667	2	40	3.1	2	1	1	1	25	30	1	1	1	0	0	1	0	1	-8	-10	0		0	0	0	6	15	68	1	0	1	1.0625
103.233	2	40	3.06	2	1	1	0	30	30	0	1	1	0	0	1	1	1	0			16		18	20	20	20	41	1	0	1	0.625
20.8	2	40	3.68	2	1	1	0	45	45	0		1		1				0	0	0		0	0	0	0	0	57	1	1	2	2
59.6	2	40	3.1	2	1	1	0	47.5	50	0	1	1	0	0	1	0	1	-2	0		0		0	0		0	28	1	0	2	0.25
52.3333	2	40	2.8	2	1	1	0	40	40	0	1	1	0	0	1	1	2	-15	-8	-18	-2	0	0	3	4	15	62	0	0	1	-0.25
79.7333	1	40	2.8	2	1	1	0	30	35	1	1	1	0	0	1	0	1	-8	-6	0		0	5	3		3	20	0	0	1	0.25
89.2667	1	40	2.7	2	1	3	0	25	20	0	1	1		0	1	0	2	0	0	4			4	4	7	6	61	1	1	1	1.1875
84.6333	1	40	3.6	2	1	1	0	35	40	0	0	1	1	0	0	0	2	-6	0			10	11	16		16	28	1	1	1	-3
113.633	1	40	4.3	2	1	1	1	25	35	1	0	1		0	1	1		-12	-5		2		4	10	15	15	62	1	0	1	-2.1875
81.1333	2	40	3.5	2	1	1	0	35	35	0	0	1		0	1	1	1	-4	4						20	20	44				-0.375
74.9	1	40	3.2	2	1	1	0	25	30	0	0	1		0	1	0	2	-10	-6	0		0	4	8		8	26	0	0	1	0.0625
70.6333	1	40	3.6	2	1	1	0	40	50	1	0	1	1	0	1	0	1	-6	3		15		25			25	18	1	0	1	-1.125
81.3667	1	40	3.25	2	1	1	0	32.5	40	0	0	1	0	0	0	0	1	-6	-8	6				25	25	25	36	1	1	1	1.25
50.9667	2	40	3.47	2	1	1	0	27.5	16	0	0	1	0	1	1	0	1	-4	0	0			7	16	20	20	44	0	0	1	-0.75
50.6667	2	40	2.8	2	1	1	1	30	30	0	0	1	0	1	1	0	1	-8	-3	0		0		7	15	17.5	66	1	0	1	0.75
81.3667	1	40	3.1	2	1	1	1	25	30	0	0	1	1	0	1	0	1		-6		4	4	17.5	20	22.5	25	60	1	0	1	1.375
55.0667	1	40	3.2	2	1	1	0	32.5	40	0		1	0	0	1	1	2	-6	-6	0		4	8	8	12	17.5	63	0	0	2	2.8125
97.6667	1	40	2.88	2	1	3	1	25	25	0	1	1	0	0	0	0	1	-8	-4		0	0	0	0	0	0	30	0	0	1	0.625
73.2667	1	40	3.18	2	1	1	0	25	25	0	0	1	0	0	0	0	2	-6	-4	0		2	12	15	20	25	39	1	0	1	0.25
24.7333	2	40	2.4	2	2	1	1	35	40	1		2	0	1				-10	-8	0	-25		-20		-40	-40	32				0.875
52.1667	1	40	3.5	2	1	1	0	30	30	0	0	1	0	0	1	1	1	-10	-4	6		6	6	6	10	20	62	1	0	1	-0.5625
77.2333	2	40	2.94	2	1	1	0	22.5	30	1	1	1	0	0	1	0	1	-6	0		0		9	15	20	20	40	0		1	-1.125
132.367	2	40	3.5	2	1	3	0	22.5	25	0	0	1	0	0	1	0	1	-8	-4		0		8	8		8	24	1	0	1	-0.6875
75.0667	1	40	3.2	2	1	3	1	20	25	0	0	1	0	0	1	1	1	-6	0		6	15	12.5	15	15	20	57	1	1	1	-0.6875
75.1	2	40	3.3	2	1	1	0	30	30	0	1	1		0	0	0	1	-4	-2		6		10	15	18	18	43	0	0	1	-0.375
76.5333	1	40	3.5	2	1	1	0	30	25	0	1	1		0	1	0	1	-8	0		0		14	20	22.5	20	40	0	0	1	-0.125
79.7	1	40	3.92	2	1	1	1	25	25	1	1	1		0	1	0	1		-10	7		10	10	15	20	22.5	63	1	0	1	-0.375
49.5667	2	40	3.46	2	1	1	0	30	30	0	0	1	0	0				0	0	9		12	20	16	18	20	64	1	0	1	1
60.4667	2	40	3.8	2	1	1	0	35	35	1	1	1		0	1	1	2	-12	6		9		17.5	20	20	18	46	0	0	1	-1.125
61.1333	2	40	3.2	2	1	1	0	27.5	27.5	0	1	1		1	1	0	2	-10	0				4	16	20	15	58	1	0	1	0.3125
81.5667	1	40	3.2	2	1	1	0	30	35	1	0	1	0	0	1	1	1	-10	-10	6		4	4	5	7	15	62	1	0	2	1.375
35.2333	2	40	3.38	2	1	1	0	30	25	0	0	1	0	0				-8	-6	6		12	15	20	16	17.5	62	1	0	1	0.25
66.7	2	40	3.3	2	1	1	1	25	27.5	0	0	1		1	1	0	2	-10	-14	0		0	0	0		0	28	1	0	1	1.75
71.2333	2	40	3.6	2	1	1	1	30	32.5	0	1	1		1	0	0	1	-6	-4	6		10	17.5			22.5	14	1	0	2	0.25
68.5667	2	40	3.75	2	1	1	0	40	35	0	0	1	1	0	0	0	1	-10	0		18	25	27.5	30		30	28	1	0	1	0.5625
64.7667	1	40	3.1	2	1	3	0	20	25	0	0	1	0	0	1	1	2	-2	0	4		10	15	15	20	25	48	1	0	1	0.8125
116.033	2	40	3.58	2	1	1	0	25	30	0	1	1	0	0	1	0	1	-6	0			8	25		20	16	44	0	0	1	-2.6875
78	1	40	3.38	2	1	1	0	30	40	0	0	1	1	0	0	0	1	-6	0			7	9.5	12	12	15	61	0	0	1	-1.75
100.8	2	40	3	2	1	1	0	40	40	1	0	2	1	1	1	0	1	-12	-6	4		0	0	0		0	20	1	0	1	0.625
63.5	2	40	2.3	2	1	3	1	25	27.5	0	1	1	0	0	1	0	2	-8	-4	0		0	3	9	12	12	59	0	0	1	2.875
105.433	2	40	3.3	2	1	1	1	35	40	0	0	1	0	0	0	1	2	-12	-6	4		15	20	20	25	25	38	1	1	2	-0.5625
88.6667	2	40		2	1	1	0	25	30	0	1	1		0	0	0	1	-10	-12		4		3	12		12	25	1	1	1	0.5
73.8333	1	40	3	2	1	1	0	40	37.5	0	0	2	0	0				6	4		4		5	16	25	27.5	43	1	0	1	1
119.667	2	40	2.9	2	1	1	0	30	30	0	0	1	0	0	1	1	1	-7	0		6		10	14	14	14	43	1	0	1	-0.125
57.6333	2	40	3.06	2	1	1	0	40	40	1	0	1	0	0	1	0	1	-25	-25	-15	-18	-24	-25			-26	17	1	1	2	0.25
110.233	2	40	3.65	2	1	3	1	25	30	0	0	1		0	0	0	1	-6	0		6		10			12	48	0	0	1	0.125
68.8667	1	40	4.4	2	1	1	0	32.5	25	0	1	1	0	0	0	0	1	-10	-10	0	0		0			0	13	0	0	1	0
79.4667	1	40	2.8	2	1	1	0	40	37.5	0	0	1	0	0	1	0	2	-8	-4	0			0	4		4	26	0	0	2	0.1875
101.9	2	40	3.67	2	1	1	0	25	27.5	1	0	2	0	0	1	1	1		-12	0					8	8	60				-3.125
75.1333	1	40	3.17	2	1	1	0	32.5	35	1	0	1		0	1	0	1	-20	-12	4		2	0			0	12				1.25
107.7	2	40	3.1	2	1	1	0	27.5	35	1	1	1	1	0	1	0	1	-4	0		9		12	15	16	15	48	1	1	1	-2.25
33.9	2	40	3.64	2	1	1	1	40	40	0		1	0	0				-12	-8	0		0	0	1		4	55	0	0	1	0.4375
60.7	2	40	3.12	2	1	1	1	22.5	27.5	0	0	1	0	0	1	0	2	0	0		6		14	15	15	20	61	1	1	2	-1.3125
113.4	2	40	3.74	2	1	3	1	17.5	22.5	0	0	2	0	0	1	0	1	-4	0		4		6			15	49	0	0	1	0.3125
47.8	1	40	3.09	2	1	1	1	25	30	1	0	1	0	1			2	-20	-20	0		0	0	0		0	24	1	0	2	-0.0625
51.9	2	40	3.1	2	1	1	0	30	35	0	0	1	0	0				-12	-6	16		15	20	16	20	20	47				-0.75
98.1333	2	40	3.2	2	1	1	0	35	30	1	1	1	1	0			1	-6	-20	4		0	0	2	6	6	42	0	0	2	0.0625
120.4	1	40	2.4	2	1	1	0	45	50	1	0	2	1	0	1	0	1	-6	-2		8		8	8		8	30	0	0	1	-1.125
64.8	2	40	3.6	2	1	3	0	25	20	0	0	1	0	0	0	0	2	-4	4	4			0	3		3	29	0	0	1	0.875
54.1333	2	40	3.2	2	1	1	0	30	37.5	1	0	1	0	0	0	0		-20	-20	4		0	0	0		0	19	0	0	1	2.0625
57.7333	2	40	3.18	2	1	1	1	30	30	1	1	1	0	0	0	0	2	-16	-4		0		0	2	4	4	36	1	0	2	0.625
76.0333	2	40	3.4	2	1	1	1	40	40	1	0	1	0	1				-6	0		0		0	0		0	27	1	0	2	0.6875
46.5333	1	40	3.45	2	1	1	0	30	30	1	1	1	1	0				-10	0				6	18	20	17.5	48	0	0	1	1.5625
88.9	1	40	3.65	2	1	1	0	30	35	1	0	1	1	0	1	1	1	-5	-1		14	15	20	24	25	3	32	1	0	1	0.5
63.4	1	40	3.4	2	1	3	0	25	17	0	0	1	0	1	1	1	2	-10	0				3	6	8	22.5	56	1	0	1	-0.1875
121.5	1	40	3	2	1	1	0	45	42.5	0	1	1	0	0	0	0	1	6	0		0		3			3	15	0	0	1	-2.875
39.5	2	40	3.3	2	1	1	0	25	25	0	0	1	0	1	1	1	1	-10	-6	3		6	3		6	6	39	0	0	1	0.9375
33.0667	2	40	4	2	1	1	0	35	35	0	0	2		1				-10	-4	0		0	0	0	4	8	45	0	0	1	-1.5
121.133	2	40	3.8	2	1	1	1	25	27.5	0	1	2	1	0	1	0	1	-12	0		10		17.5			17.5	14	1	0	1	0.0625
66.9	1	40	3.5	2	1	1	1	35	25	0	0	2	1	0	1	0	1	-12	-10	3		0	4		20	25	46	0	0	2	-0.375
109.867	1	40	3.34	2	1	1	1	27.5	27.5	1	0	1	1	0	0	0	1	-17.5	-4	8		10	15			20	45	0	0	1	0.25
60	2	40	3.7	2	1	1	1	30	27.5	0	0	1	1	0	0	0	2	-16	-15	0	0		0	3		3	19	0	0	1	-0.1875
74.1	2	40	2.6	2	1	1	1	30	30	1	0	2	0	0	1	1	1	-6	0		9		12	10	25	20	53	0	0	1	1.125
119.433	1	40	3	2	1	1	0	20	30	0	1	1	0	0	0	0	1	-4	2			0	0		8	8	37	0	0	1	-1.625
110.933	2	40	3.7	2	1	1	1	25	20	1	0	1	1	0	1	0	2	-2	0			8	10		15	15	42	1	1	1	-0.75
84.3333	2	40	2.14	2	1	3	0	25	27.5	0	0	2	0	1	1	0	1	0	-4		0		0	0		0	24	1	1	1	0.5
37.2667	2	40	3.3	2	1	1	0	40	47.5	0	1	1	0	0				-12	-12	4	0		0	0	-2	-2	45	0	0	2	0.9375
119.867	2	40	3.2	2	1	1	1	30	35	1	1	1	0	0	1	0	1	-8	-10	0		3	4	8	12	12	41	1	0	1	-7.125
95.1667	1	40	3.1	2	1	3	1	22.5	22.5	0	0	1	0		0	0	1	-4	0			10	8	9	12	12	41	0	0	1	0.25
120.167	1	40	3.2	2	1	1	0	25	30	1	0	1	0	0	1	0	1	-8	0		3		12	12	12	17.5	54	1	0	1	-0.5
82.6	2	40	2.7	2	1	3	0	22.5	27.5	0	1	2	0	0	1	0	2	-4	0		0		6	7	10	8	54	1	0	1	-0.8125
52.0333	2	40	3.06	2	1	1	1	30	30	0	0	1	0	0	0	0	2	-20	-15	-2	-4	0	0	2	3	3	51				0.4375
47.5667	2	40	3.4	2	1	1	0	40	35	0	0	1		0	1	0	2	-9	0	6		3	11	20	20	20	48	1	0	2	-1.5
77.7	2	40	3.3	2	1	1	1	35	40	0	1	1	0	0	1	1	2	-15	-8	3			6	6	7	8	47	1	0	2	1.3125
49.0667	1	40	3	2	1	1	1	30	30	0	0	1	0	0				-9	-10	2	0	0	0	0		0	24	1	0	1	1.875
62.6	2	40	2.8	2	1	3	0	20	30	0	1	1		0	1	1	2		-2	0		0	2	3		3	25	0	0	1	1.6875
75.2667	1	40	4.03	2	1	1	0	30	25	0	1	1		0	1	0	1		3		12				20	20	39	0	0	1	-0.375
79.5	2	40	3.3	2	1	1	1	32.5	30	0	0	2	0	0	1	1	1	-10	-2	6			20		20	20	33	0	0	1	1.5
73.4667	1	40	3.4	2	1	3	0	20	30	1	0	1	0	0	1	1	2		2	0		0	4	6	6	10	45	1	1	2	-1
50	1	40	3.2	2	1	3	0	25	25	0	1	1	1	1	1	0	2	-8	0		0		0	3		20	49	0	0	1	0.625
72.3333	2	40	3.2	2	1	1	0	27.5	25	0	1	1		0	1	0	2	-25	-10	0	0		0	0		0	24	0	0	1	-1
93.7333	1	40	3.2	2	1	1	1	30	35	0	0	1	0	0	1	1	1	-10	-10	6		4	4	5	7.5	15	38	1	0	2	1.375
77.1333	2	40	3.74	2	1	1	0	30	30	1	1	1		0	0	0	1	-17.5	-8	4		6	8	10	17.5	20	45	0	0	1	0.0625
61.6667	1	40	3.37	2	1	3	1	25	30	0	0	1	0	0	1	0	1	-13.5	-6		4	4		6	10	10	41	1	0	1	0.375
66.0667	2	40	3	2	1	1	0	37.5	40	1	1	1	0	0	1	0	2	-10	-5	0	0		2	3		3	22	0	0	1	0.375
65.6667	2	40	2.9	2	1	1	1	30	30	0	1	2	0	1	1	0	2		0	10		14		20	20	20	48	1	0	1	1.625
40.1333	2	40	3.2	2	1	1	0	25	30	1	0	1	0	0				-9	0	6		12	15	15	17.5	13.5	49				-1.25
113.767	1	40	3.5	2	1	1	0	40	50	0	0	1	1	0	1	0	1	-10	0		-14	0	2			2	14	0	0	1	-1.8125
51.4667	2	40	3	2	1	3	0	25	25	1	0	2	1	1				0	0		9		14	14	14	16	45				0.625
66.6333	2	40	3.3	2	1	1	1	35	27.5	1	0	2	1	0	0	0	1	-10	-3	8		6	4	10	15	15	44	0	0	1	0.375
59.6333	2	40	3.5	2	1	1	0	30	30	0	1	1	1	0				-4	0		8		18	20	20	20	44	1	0	1	-1.875
84.7	2	40	3	2	1	1	0	30	37.5	0	0	1	0	0	1	0	1	-15	-16	4	4		12	15	20	20	37	1	0	1	-0.125
96.1333	2	40	3.2	2	1	3	0	25	25	0	0	2	0	0	1	0	2		-6		0		0	0	0	0	31	1	0	2	-0.5
87.4667	2	40	3	2	1	1	0	35	30	0	0	2	0	0	1	0	2		-6	4		4	8	10	10	10	37	1	0	1	-0.375
66.5	1	40	3.35	2	1	1	1	25	25	0	0	1		0				-3	0	10			12		13.5	13.5	36	0	0	1	0.5625
104.333	1	40	3.4	2	1	1	1	27.5	32.5	0	0	1	1	0	0	0	1	-10	-6	7			6			6	13			1	-0.75
68.2667	1	40	3.4	2	1	1	1	35	30	1	1	2	0	1	0	0	1	-10	-6	4		8	6			25	43	0	0	1	-0.25
90.9	1	40	3.8	2	1	1	1	30	35	0	0	1	0	1	1	1	1	-12	-4	2		12	18	22.5		22.5	29	0	0	1	-1.25
81.6667	2	40	3	2	1	1	1	30	25	0	1	1	1	1	1	1	2	-20	-1	0		0	2		0	0	31	0	0	1	2.8125
62.4	2	40	2	2	1	1	0	25	30	1	1	1	1	1	1	0	1	-20	-14	2		3	6		12	12	34				0.25
77.8	2	40	3.18	2	1	1	0	30	40	0	0	2	0	1			1	-13.5	-4	4		6	2	6	8	8	38				-2.375
57.2333	2	40	3.5	2	1	1	1	37.5	40	0	0	1	1	1	0	0	1	-20	-8	4		0	0	0		0	24	0	0	1	-0.25
95.5	1	40	3.3	2	1	1	0	30	32.5	1	0	1	0	0	0	0	1	-10	0		12		12	15	15	15	40.6667	0	1	1	0
81.4333	2	40	3.44	2	1	1	0	25	30	0	0	1	0	0	0	0	1	-15	-6	6		12			15	15	31	0	0	1	1.1875
56.5	1	40	2.55	2	1	1	0	37.5	35	0	0	1	0	1	1	0	1	-12	-6	8			18	20	13.5	13.5	37	0	0	1	-0.875
102.3	2	40	3	2	1	1	1	25	30	1	0	1	1	0	1	1	1	-8	-4		8		15	17.5	20	20	40.3667	1	1	1	0.3125
104.167	2	40	3.54	2	1	1	0	30	40	1	0	1	1	0	1	0	1	-15	-10	4	0		3	2	4	4	42.4333	1	0	1	-2
52.2	2	40	3.1	2	1	1	0	37.5	45	0	0	2		0	1	1	2		-8	4		6	20	20	25	25	37.3	1	1	1	0.5625
65.8333	1	40	3.3	2	1	1		27.5	30	0	0	1		0	0	0	2	-15	-15	2		0	2	3	6	6	32.7333	0	0	1	0.9375
42.3	2	40	2.9	2	1	1	1	35	37.5	1	0	2		1				-20	-8	4		4	0	0		0	26.1333	0	0	1	0
65.5333	1	40	3.4	2	1	1	1	35	35	0	0	1		0	0	0	1	-12	0	12		18		22.5		22.5	28	1	0	2	1.5
118.933	2	40	3.24	2	1	1	1	16	16	0	0	1		1	1	1	1	-6	-4			4	8	15		15	30	0	1	1	1.375
118.933	1	40	3.55	2	1	1	1	30	35	0	0	1	0	0	0	0	1	-15	0		0		4	8	17.5	17.5	42	0	0	1	-1.8125
104.467	2	40	3.2	2	1	3	0	20	25	0	0	1	0	0	0	0	2	-5	4			8	10		13.5	13.5	36	0	1	1	-1
105.5	1	40	3.4	2	1	3	0	20	30	0	0	1	1	0	1	0	1	-6	4			6	10	12	12	12	31				-1.4375
118.333	2	40	2.65	2	1	3	0	20	17.5	0	0	1	0	0	0	0	1	-6	2				7	10	10	10	35	0	1	1	-0.375
56.2333	1	40	3.54	2	1	1	1	40	32.5	0	0	2		0	1	1	2	-4	-1		0		4			4	12	1	0	1	-1.375
65.2	2	40	3.24	2	1	1	0	27.5	30	1	0	1	1	0	0	0	1	-10	0			7	8	14	20	20	43	0	1	1	1.125
47.2333	2	40	3.5	2	1	1	1	30	27.5	0	0	2		0				-12	-4		6		12	12	20	20	35	1	0	1	-1.625
75.1667	2	40	3.5	2	1	1	0	27.5	30	0	0	2	0	0	1	1	1	-15	-10	3	0		0	7		7	22	1	0	1	0.75
42.6	1	40	3.5	2	1	1	1	35	40	0	0	2	0	1	0	0			0		2	0	0	0	0	0	39	1	0	2	1.125
29.2667	2	40	3.86	2	1	1	0	35	37.5	0		1	1	1				-14	0	6		6	0	10	20	20	44	1	0	2	0.75
130.267	1	40	3.2	2	1	1	0	50	45	1	0	1	0	0				0	8				12	13.5	15	15	33	0	0	1	0.125
76.2	2	40	3.1	2	1	3	0	25	25	1	0	1	0	0	1	0			0			10	8	14	17.5	17.5	35				1.875
68.4667	1	40	4.05	2	1	3	1	22.5	25	0	0	1	0	0	1	1	2	-7	-4	4			6	8	12	12	44	0	0	1	0.5
73.3667	1	40	3.24	2	1	1	0	25	35	0	0	1	0	0	0	0	2	-20	-20	-6	2	0		8	9	9	34	0	0	1	0.5
58.8	1	40	3.7	2	1	1	0	30	25	1	0	1	0	1	0	0	2	-8		6			0	3		3	24				0.125
119.6	2	40	3	2	1	3	0	14	22.5	0	0	2	0	0	1	1	1	-6	-12	0		0		0		0	28	0	0	1	-0.75
180.9	2	40	3.8	2	1	3	0	20	20	0	0	2	0	0	0	0	2	-8	-6		-6		-8			-8	13	0	1	2	-0.75
48.3667	1	40	3.5	2	1	1	0	37.5	40	0	1	1	0	0				-15	-7	0		0	2	4		4	19.9667			1	0.25
71.3333	2	40	2.5	2	1	1	1	27.5	27.5	1	0	2	0	0	0	0	1	-10	-8	4		8	10.5	13	17.5	3	42	1	1	1	0.3125
168.333	1	40	4.2	2	1	1	0	25	27.5	0	1	1	0	0	1	0	2	-8	4		4		6	8		8	26				-0.625
102.067	2	40	2.8	2	1	1	0	30	37.5	0	1	2	0	0	0	0	1	-25	-15	1	-4	-4	2	3	10	10	38	0	0	1	0.625
67.7	2	40	3.1	2	1	1	1	27.5	30	0	0	1	0	0	1	1	1	-10	0				14			14	15				0.5
56.1333	1	40	3.7	2	1	3	1	20	25	0	0	2	0	0	0	0	1	-4	0		15		15	20		20	25	0	0	1	0.25
66.3667	2	40	2.75	2	1	1	0	22.5	25	0	0	2	0	0	1	1	2	-12	-10	0			0	4		4	26	0	0	1	-0.125
102.767	1	40	4	2	1	1	1	27.5	30	1	0	1	0	0	1	1	2	-6	-8	2			10			10	17	0	0	1	-4.25
68.4	1	40	3.88	2	1	1	1	40	35	0	0	1	0	0	0	0	2	-22.5	-12	0		-8	-4	-1	0	0	38	0	0	1	0.625
107.333	2	40	3.5	2	1	1	0	45	50	1	0	1	0	0	1	0	1	-4			-12	-6	-7	-10	-2.5	-2.5	33	1	1	2	-3.75
185.1	2	40		2	1	1	0	40	35	0	0	1	0	1	1	0	2		0		0		2	4		4	24	0	0	2	-0.625
49.3667	1	40	3.7	2	1	1	0	30	35	0	0	1		1				-15	4	4			7		22.5	22.5	38	0	0	1	-0.125
117.467	1	40	3.24	2	1	1	0	25	30	0	1	2	0	0	0	0	1	-4	0		10		14			14	12				-0.25
81.5667	2	40	3.1	2	1	1	1	35	30	1	0	1	0	0	0	0	1		2		10		12	14		14	23	0	0	1	0.8125
59.9667	2	40	3.3	2	1	1	0	25	18	1	0	1		0	0	0	1	-20	-20	-6	-6	0	0			0	13				0.75
62.1667	2	40	3.24	2	1	1	1	45	40	0	0	2	0	1	1	1	1		-12	4		4	5	8	17.5	17.5	34	1	0	2	1.0625
82.6667	2	40	3.28	2	1	1	1	30	30	1	0	1	0	0	0	1	1	-15	0			15	20	27.5		27.5	27	1	0	1	2
80	2	40	2.7	2	1	1	0	27.5	30	1	1	1	0	0	0	0	1	-15	-12	0	10		10	15	22.5	22.5	37	1	1	1	-0.125
51.3667	1	40	3.4	2	1	1	1	35	32.5	1	0	1		1	1	0	2	-14	-6	6		15	16	16	15	15	32				-0.6875
48.0667	2	40	3.7	2	1	1	0	40	45	0	0	2	0	1	0	0	2	-18	0	0		0	0	0	0	0	37	0	0	1	1.125
81.2	1	40	4.16	2	1	1	1	50	50	1	0	2	0	0	0	0	1	-8	4			25	25	25		30	28	0	0	1	0.875
53.3667	1	40	3.37	2	1	1	1	25	15	0	0	2		0	1	0	2	-12	0		4		3	5	6	6	31				0.8125
72.0667	2	40	3.3	2	1	3	1	25	30	0	0	1		0	1	0	2	-4	-4			0	14	15	20	20	38	1	1	1	0.4375
70.8667	1	40	3.03	2	1	3	1	20	22.5	0	1	2	1	0	1	0	1	-6	0		4		9		12	12	32	0	0	1	0.4375
83.6667	1	40	3.6	2	1	3	1	25	27.5	0	0	1		1	1	0	1	-4	0		0		2		2	2	32			1	0.875
116.833	2	40	3.5	2	1	1	1	25	30	0	0	1	0	0	1	1	1	-13.5	-6	4			8	12		12	25	1	0	2	-2.1875
118.467	1	40	4.025	2	1	1	0	30	35	0	0	1		0	0	0	1	-10	0		12		10	13.5	15	15	31				0
108.667	2	40	3.33	2	1	1	0	35	40	1	0	1	1	0	0	1	1	-15	0		0		8	15	25	25	37	0	0	1	-1
65.3667	2	40	4.02	2	1	1	0	27.5	25	1	0	1	0	0	1	1		-12	-12		4	8	10	12	15	15	31	0	0	2	0.5625
93.1333	2	40	4.06	2	1	3	1	20	25	0	0	1	0	0	1	0	1	0	-4		8		12	10	12	12	35	1	0	2	-0.125
89.5333	1	40	2.98	2	1	1	1	30	25	1	0	2	0	1	0	0	1	-20	-15	0	-2	-1	0	0		0	27	0	0	1	0.375
72.1667	2	40	3.97	2	1	1	1	25	25	1	0	2	1	1	1	0	2	-10	-7		0	10	10	12		12	23				1
92.8667	1	40	3.75	2	1	3	0	18	18	0	0	2	0	0	1	0	1	0	0			6	9	13.5		13.5	31				-0.0625
78.6333	2	40	3.1	2	1	1	1	22.5	25	1	1	2		0	1	0	1	-15	0		2		0	1	2	2	36				0
119.9	2	40	3.1	2	1	1	0	30	30	1	0	1	0	0	0	0	1	-10	-4		0		5	6		6	27				-4.9375
107.067	1	40	3.3	2	1	1	0	47.5	50	0	1	1	0	0	0	0	1	0		6			6	2		2	24	0	0	1	-0.625
70.4333	1	40	3.28	2	1	1	1	42.5	45	1	0	2	0	0	1	1	1	-6	0		0		8	20	20	20	34				-0.6875
60	2	40	3.24	2	1	1	1	45	42.5	0	0	2	0	0	1	1	2	-25	-20	-8	-7	-7	-7	-2	0	0	35	1	0	1	0.875
57.3333	1	40	3.45	2	1	1	0	25	27.5	0	1	1		1	0	0	2	-10	-2		6		6	12		12	24	1	1	1	0.3125
65.2	1	40	3	2	1	1	1	25	15	0	0	2	0	1	0	0	2	-15	-2	0			0	0		0	30	0	0	1	1.3125
54.0667	1	40	3.8	2	1	1	1	27.5	22.5	0	0	1	0	0	1	0	1	-15	0		3		12	15		15	29	1	1	2	0.5625
67.0667	2	40	3	2	1	1	0	30	25	0	0	1	0	1	0	0	1	-14	-15	3	0		0	0		0	25	0	0	1	-0.0625
62.6667	1	40	3.5	2	1	1	0	35	35	1	0	1	0	1				-20	-15	8		6	10	10	8	10	33	0	1		0.5
59.3	2	40	4.23	2	1	1	1	37.5	35	0	0	1		1				-18	-15	0			0			0	13	0	0	1	-1.25
58.6667	2	40	3.4	2	1	1	0	30	32.5	0	0		0	0	1	1	1	-14	-3	0			0	6		6	24				0.8125
73.1333	2	40	3.39	2	1	1	0	30	35	0	0	1	0	1	1	0	1	-12	-8	2			0			0	12	1	1	1	0.75
71.4667	1	40	3.4	2	1	1	1	20	22.5	0	0	1		0	1	0	1	-8	0		6		10	13.5		13.5	25	0	1	1	0.5625
101.233	1	40	3.87	2	1	1	1	30	35	1	0	1	1	0	1	1	1		4		14		15			20	18	1	1	1	0.625
86.2	2	40	3.05	2	2	3	1	20	20	0	0	2	0	1	1	1	1	-12	-2				9	9		9	28	1	1	2	-0.125
58.5333	2	40	3.48	2	1	1	0	30	25	0	0	1		1				-12	-10	10		12	12	20		20	28				-0.5625
76.5333	2	40	3	2	1	1	0	30	25	0	0	1	0	0	1	1	1	-18	-20	-12	-4	-6	-2			-2	17	0	0	1	1.25
52.2	2	40	3.34	2	1	1	1	37.5	30	0	0	2	1	1				-10	-10	8		0	0	0		0	20				0.125
49.3333	2	40	3.75	2	1	1	1	32.5	30	0	1	1		1	1	1	2	-15	-10	4		12	15	15		15	20				-0.875
75.9333	2	40	3.18	2	1	3	1	25	22.5	0	0	1		1	0	0	2	-16	-10	0	-4		0			0	14	1	1	2	1.3125
73.9667	2	40	3.04	2	1	1	1	30	30	0	0	2	1	1	0	0	1	-15	0		0		0			0	13	0	0	1	0.875
73.3	1	40	3.29	2	1	1	0	25	25	1	0	1	0	0	1	1	1	-15	-3	8	6	8	10	15		15	23	1	1	1	0.375
76.3667	2	40	3.24	2	1	1	0	25	27.5	1	0	1	0	0	0	0	1	-15	-10	0		0	0	0		0	20	0	0	1	0.125
68.3	2	40	3	2	1	1	0	25	30	1	1	1	0	0	1	1	2		-6	0		0	4	4		4	19	1	0	2	-0.625
71.4667	1	40	3.7	2	1	1	1	30	27.5	0	0	2	0	0	0	0	1	-10	4		15	12	20			20	13	1	1	1	0.3125
55.9	1	40	3	2	1	1	0	30	35	0	0	2		1				-12	0		8		15	25		25	25	1	1	1	0.625
89	2	40	3.2	2	2	1	1	30	35	0	0	1	0	0	1	0	2	-15	-10	4			2			2	13				2.3125
62.7333	2	40	3.1	2	1	1	1	32.5	35	1	0	1	1	1	1	1	2	-15	6		12		15			15	16	0	0	1	0.875
48.7667	2	40	3.9	2	1	1	0	35	30	0	0	1		1			2	-12	0		12		12			12	12				-1.5
81.6333	2	40	3.5	2	1	1	0	30	30	0	0	1		1	1	0	1	-10	0			6	15			15	17	0	0	1	0.75
60.2	2	40	3.3	2	1	1	0	30	35	0	0	1	0	0	1	0	2	-12	-8	0		3	10	10		10	20	0	0	1	0.25
98.7333	2	40	2.9	2	1	1	0	30	30	1	1	1		0	1	1	2	-16	-6		6		6			6	15				-0.375
104.9	2	40	4.15	2	1	1	1	25	30	1	0	1	1	1	1	0	2	-20	-12	0		0	0			0	14				0.75
95.4667	1	40	2.89	2	1	1	1	30	30	1	1	1	0	0	0	0	1	-15	0				4			4	12				0.0625
40.7	1	40.1	3.6	2	1	1	0	45	50	0	0	1	0	0				-16	-12	0	0		0	0	0	0	37	0	0	1	0.5
80.7333	1	40.4	3.5	2	1	1	1	25	25	0	0	1	0	1	1	0	1	-12	0		8		15			15	13	0	0	1	1
95.5	2	40.5	3.6	2	1	1	0	27.5	32.5	0	0	1	1	0	0	0	1		-4		8		10	20		20	25	0	0	1	1
67.1	2	41	4.1	2	1	3	1	20	27.5	0	0	1		0				-8	0		0		0	0		0	26	0	0	1	1.625
52.7333	1	41	3.76	2	1	1	0	30	32.5	1	1	2	0	0	1	1	2	0	-1	2			7	10	18	17.5	47	1	0	2	0.6875
65.7333	2	41	3.58	2	1	1	0	27.5	30	0	0	1	0	0	1	1	1	-4	0		14		18	25		25	21.9333	0	0	1	0.6875
49.1667	2	41	2.84	2	1	3	0	20	22.5	0	0	1		1	1	0	1	-4	-4	6			16			30	69.5	1	1	1	0.0625
41.0667	2	41	3.22	2	1	1	1	27.5	27.5	1	1	1	0	0				-6	-6	4	0		0	2		17.5	62	0	0	1	1.25
66.3667	2	41	3.26	2	1	1	0	30	30	0	1	1		0	1	0	1	-12	-12	4	0		2	4	5	8	58	0	0	1	0.3125
55.1333	1	41	3.54	2	1	1	1	30	27.5	0	0	1	0	0	0	1	1	-10	0		6		15	25	27.5	25	43	0	0	1	-0.4375
110.433	1	41	3	2	1	1	0	25	35	0	1	1	0	0	1	1	1	-10	-6	-8	-4	-4	-2	-1.5		-1.5	20.3667	1	0	2	-2
69.0667	2	41	3.2	2	1	1	1	27.5	30	0	0	1	0	0	1	0	1	-8	0		9	12		20	17.5	20	39	1	0	1	-0.125
61.4667	2	41	3.4	2	1	1	0	40	35	1	1	2	0	0	1	1	2	-8	-6	4			3	7		25	49	0	0	2	0.625
110.933	2	41	3.5	2	1	1		35	40	0	0	1	1	0	1	0	1		-15	2	-3		0	4	10	10	36	0	0	1	-1.4375
45.5667	2	41	3.86	2	1	1	0	25	20	0	0	1	0	1	1	0	1	-12	-12	0	0	0	0	0	4	8	51	1		1	0.125
37.3667	1	41	3.5	2	1	1	0	50	35	0		2		0				-12	-12	0	-4	-17.5	-13	-13.5		-13.5	29			2	0.0625
63.1333	2	41	3.6	2	1	3	0	25	30	1	0	1	0	1	1	0	2	0	0		9		12	15	18	20	43	0	1	2	0.625
72.9	2	41	3.9	2	1	1	0	32.5	27.5	0	0	1	0	0	1	1	1	-4	2		15		20	27.5		27.5	28	1	0	2	0.625
73.4667	1	41	3.76	2	1	1	0	25	30	0	0	1	1	1	1	0	2	-6	0		10		20	25		25	26	0	0	2	0.5625
16.5	2	41	3.45	2	1	1	0	40	40	0	0	2	1	1				-10	0	8		18	4	8	8	8	40				1.25
73.6	2	41	3.48	2	1	1	0	25	27.5	1	1	1	0	1	0	0	1	0	3	3			8		20	20	39	0	0	1	0.25
52.4	2	41	4	2	1	1	0	30	35	0	0	1		0	1	1	1	-15	-10	2	6		15	17.5	22.5	25	44	1	1	2	0.6875
102.367	2	41	3.07	2	1	1	0	30	35	1	0	1	0	0	0	0	2	-15	-6	0		0	0	0	0	0	32	0	0	1	-1.75
86.5333	2	41	3.24	2	1	1	0	30	30	1	0	1	0	0	1	0	1	-10	-3	6		12		20	20	20	45	0	0	1	-0.375
66.1667	1	41	4	2	1	3	0	22.5	30	0	1	1	1	0	0	0	1	-8	0		6	6	7	8	8	8	33.7	0	0	1	0.5625
118.767	2	41	3.01	2	1	3	0	17.5	20	0	1	1	0	0	1	1	2	-6	-4	0		8	10	14	12	12	37.5667				-1.6875
62.8	1	41	3.1	2	1	3	0	20	20	0	0	2	0	0	1	1	2	-6	-4		8	10		16		16	18				0.3125
69.3667	1	41	3.63	2	1	1	1	25	30	0	0	2		0	1	1	2	-10	0		14		18	19	20	20	37			1	1.5
69.5333	1	41	3.56	2	1	3	1	20	25	0	0	2	0	1	1	0	2	-6	-10	0		0		0	6	6	38	1	0	2	0.25
74.8	2	41	3.8	2	1	1	0	25	20	1	0	2	0	0	1	0	1	-8	4			8	15	12		12	23				0.6875
72.4	2	41	3.5	2	1	1	0	25	35	0	1	1	0	1	0	0	2	-15	-12	0	6	10	12	15		15	23	1	1	1	1.75
77.6333	2	41	3.15	2	1	1	0	35	40	0	0	1	0	0	1	0	2	-12	-10	5		6	15	15		15	20	1	0	1	0.75
68.2667	1	41	3.53	2	1	1	1	37.5	35	0	1	1	0	1	1	0	2	-12	0			16	25	22.5		22.5	29	0	0	1	0.25
74.5	2	41	3.86	2	1	1	1	30	30	0	0	2	0	0					0			13	15	15		15	21				1.6875
106.367	2	41.3	2.76	2	1	1	1	35	37.5	0	0	2	0	0	1	1	1	-25	-20	0	0	0	0			0	14				-1.5
88.3667	2	42	3.88	2	1	3	0	20	20	1	1	1		0	1	0	1	0	4		8		7	12	16	17.5	60	1	1	1	-0.25
70.9	2	42	3.7	2	1	1	0	35	35	0	1	1	0	0	1	0	2	-10	-12	6	10		25	25	25	25	34	1	0	1	0.1875
169.2	2	42	4.5	2	1	3	0	27.5	32.5	0	1	1	0	1	1	0	1	-10	0				4	6		6	22.4667	1	0	1	0.5
73.9667	1	42	3.8	2	1	3	1	20	30	0	0	2	0	0	1	1	2	-6	-2		4		8	17.5	16	18	46.2	1	0	2	-4.25
69.1333	2	42	3.8	2	1	1	0	32.5	40	1	1	1	0	0	1	1	1	-7	-6	4		9	20	20	20	15	51	1	0	1	0.25
139.2	1	42	3.98	2	1	3	1	22.5	25	1	1	2	0	0	1	0	1	-2	-2			12		15	20	15	48	1	1	1	0.125
72.3	2	35	1.91	1	2	1	1	35	32.5	1	1	1	1	1	1	1	2	-14	-10		8		12	20		20	27				-1
49.8667	2	28	1.29	1	2	1	0	30	30	1	0	1		1	1	1	2		-6	4		0		2		2	20	1	0
24.7333	2	40	2.4	2	2	1	1	35	40	1		2		1				-10	-8	0		-25	-20	-25	-30	-40	32			2	0.875
28.5333	1	41	2.7	2	2	1	1	45	42.5	0		2		1				-15	0		0		0	0	-10	-10	40.2333				-0.25
115.533	1	40	3	2	2	1	1	30	30	0		1	1	1	1	1	2		0		8		7	12	12	12	40.1	1	1	2	-1.5
67.8667	1	40	2.78	2	2	1	1	45	47.5	0	0	1	1	0					-8	-4	-4	-4	-4	0	0	0	36.5	1	0	2	2
47.3333	2	32	2	1	2	1	1	35	37.5	1	0	1	0	1				-6	0		6	8	8	4	10	20	52.9667			2	-0.9375
112.467	1	41	2.94	2	2	3	0	25	25	0	1	2	0	0	0	1	2	0	0	0			6	10	0	7	55.1667	0	1	2	-0.375
105.267	1	40	3.53	2	1	1	1	50	60	0	1	2	0	0	1	1	2	0	0	3			3				12.9667	1	0	1	-1.375
15.6	1	39	2.59	2	2	1	0	55	50	1	0	2		0					0			4	-7	-8	-30	-42.5	53.9				-0.5
43.9667	2	40	3.2	2	1	3	1	25	25	1	1	1	0	1				-4	0		0		0			0	12	0	0	2	-3.625
156.533	1	40	3.35	2	2	1	0	45	40	0		2		0				-15	-8	0			0		0	0	44.5667				0
56.7667	2	38		2	1	1	0	40	35	1	1	2	0	0	1	1	1	-8	2		0		0	3	2	2	35.1	1	0	1	0.25
36.4333	2	34	2.02	1	2	1	0	55	55	0		2		0				0	6				0			-2	48.1667				1.125
66.5	2	39	3.2	2	1	1	1	30	27.5	1	0	1	0	0	0	1	1	-6	-4	6	6		8			8	12	1	0	1	1.8125
116.133	2	40	4.5	2	1	1	0	25	35	1	1	1	0	0	0	0	1	-6	-15	-6		-6				-2	12	0	0	2	-1.4375
53.0667	2	39	3.5	2	1	1	0	50	50	1	1	2	1	1	1	0	2		0	0	0		4	0		20	47.9	1	0	2	-0.625
57.8667	2	39	3.6	2	1	1	1	30	35	0	1	2	0	1	1	0	2	-6	-1		3		15	22.5	25	25	36.7	1	0	2	0.125
93.9667	2	39	3.14	2	1	3	1	20	22.5	1	0	1		1	1	0	2	0	0		3		4	4		4	27.3	1	1	1	-2.5
91.7333	1	37	2.9	2	1	3	0	22.5	25	0	0	1	1	0	1	1	1	-8	0		6		16	18	14	14	34.9667	1	0	1	0.5625
99.9667	1	27	0.8	1	2	3	1	25	25	0	0	2	0	1	1	1	2	8	6			6	4	2	6	0	48.8333	1	1	2	3.25
